# Supplementary material for: Enhancing Buttock Contours: A Safer Approach to Gluteal Augmentation with Ultrasonic Liposuction, Submuscular Implants, and Ultrasound-Guided Fat Grafting
Source: J Clin Med. 2024 May 12;13(10):2856. doi: 10.3390/jcm13102856 (PMC11122434; doi:10.3390/jcm13102856)
Supplement: Supplementary file 1 [file jcm-13-02856-s001.zip]

Archive with 1 entries (1 files):
- jcm-2929810-supplementary.mp4
